# Supplementary material for: Expression Profiling of Differentiating Eosinophils in Bone Marrow Cultures Predicts Functional Links between MicroRNAs and Their Target mRNAs
Source: PLoS One. 2014 May 13;9(5):e97537. doi: 10.1371/journal.pone.0097537 (PMC4019607; doi:10.1371/journal.pone.0097537)
Supplement: File S1 — This file includes: Table S2 . Annotation of miRNAs with greater than 5 fold changes, as shown in Figure 2 ; Table S4 . Eosinophil related canonical pathways potentially regulated by the miRNAs; Table S5 . Eosinophil related canonical pathways potentially regulated by the miRNAs; and Table S9 . Pearson correlation test of the miRNAs and their targets. (XLSX) [file pone.0097537.s004.xlsx]

## Sheet: Table S2
Table S2. Annotation of miRNAs with greater than 5 fold changes, as shown in Figure 2
	mirbase number	miRNA ID	Regulation	Fold Changes		active sequence	chromosome
1	MIMAT0000131	mmu-miR-99a	down	0.0148	0	CACAAGATCGGATCTACGG	chr16
2	MIMAT0000136	mmu-miR-125b-5p	down	0.0046	0	TCACAAGTTAGGGTCTC	chr9
3	MIMAT0000137	mmu-miR-126-5p	down	0.0135	0	CGCGTACCAAAAGTAATAATG	chr2
4	MIMAT0000138	mmu-miR-126-3p	down	0.0368929	0.0356006	CGCATTATTACTCACGGTA	chr2
5	MIMAT0000141	mmu-miR-130a	down	0.0152	0.0147	ATGCCCTTTTAACATTGCA	chr2
6	MIMAT0000144	mmu-miR-132	up	34.3302	33.3302	CGACCATGGCTGTAGA	chr11
7	MIMAT0000147	mmu-miR-135a	up	283.412	62.868	TCACATAGGAATAAAAAGCCATA	chr9
8	MIMAT0000156	mmu-miR-144	down	0.0003	0	AGTACATCATCTATACTGTA	chr11
9	MIMAT0000158	mmu-miR-146a	down	0.0006	0	AACCCATGGAATTCAGTTC	chr11
10	MIMAT0000162	mmu-miR-152	up	627.03	53.1225	CCAAGTTCTGTCATGCA	chr11
11	MIMAT0000165	mmu-miR-155	down	0.3039	0.0335	ACCCCTATCACAATTAGC	chr16
12	MIMAT0000221	mmu-miR-191	down	0.2813	0.2636	CAGCTGCTTTTGGGA	chr9
13	MIMAT0000224	mmu-miR-194	up	10.4867	1.5977	TCCACATGGAGTTGCT	chr1
14	MIMAT0000233	mmu-miR-200b	up	831.37	97.6705	TCATCATTACCAGGCAG	chr4
15	MIMAT0000369	mmu-miR-292-5p	up	35.9092	6.8408	CAAAAGAGCCCCCAG	chr7
16	MIMAT0000518	mmu-miR-196a	down	0.0178	0	CCCAACAACATGAAACTACCTA	chr11
17	MIMAT0000519	mmu-miR-200a	up	394.3	82.1162	ACATCGTTACCAGACAGT	chr4
18	MIMAT0000524	mmu-let-7e	down	0.0148	0	AACTATACAACCTCCTACC	chr17
19	MIMAT0000541	mmu-miR-96	up	141.859	7.7939	AGCAAAAATGTGCTAGTGCCAA	chr6
20	MIMAT0000544	mmu-miR-129-3p	down	0.0053	0	ATGCTTTTTGGGGTAAGG	chr2
21	MIMAT0000565	mmu-miR-328	up	80.1946	8.725	ACGGAAGGGCAGAGAGGG	chr8
22	MIMAT0000653	mmu-miR-28	up	194.751	28.8402	CTCAATAGACTGTGAGCTCC	chr16
23	MIMAT0000656	mmu-miR-139-5p	down	0.4098	0.0239	CTGGAGACACGTGCACT	chr7
24	MIMAT0000658	mmu-miR-210	up	122.766	13.5597	TCAGCCGCTGTCACAC	chr7
25	MIMAT0000660	mmu-miR-181a-1*	down	0.00258166	0	GGTACAATCAACGGTCGA	chr1
26	MIMAT0000674	mmu-miR-181c	down	0.2194	0.0146	ACTCACCGACAGGTTGAAT	chr8
27	MIMAT0000678	mmu-miR-7b	down	0.0135	0	ACAACAAAATCACAAGTCTTCCA	chr17
28	MIMAT0000706	mmu-miR-362-5p	up	10.0246	1.7117	ATTCACACCTAGGTTCCA	chrX
29	MIMAT0000708	mmu-miR-363	down	0.0064	0	TACAGATGGATACCGTGCA	chrX
30	MIMAT0000711	mmu-miR-365	up	8.3703	0.6841	ATAAGGATTTTTAGGGGCATTA	chr11
31	MIMAT0000742	mmu-miR-378*	down	0.0329945	0	ACACAGGACCTGGAGTCA	chr18
32	MIMAT0001081	mmu-miR-196b	down	0.2757	0.0242	CCCAACAACAGGAAACTACC	chr6
33	MIMAT0001537	mmu-miR-429	up	290.731	25.4815	ACGGCATTACCAGACAGTA	chr4
34	MIMAT0001632	mmu-miR-451	down	3.25e-05	0	AACTCAGTAATGGTAACGGTTT	chr11
35	MIMAT0002107	mmu-miR-466a-3p	down	0.0041	0	TCTTATGTGTGCGTGTA	chr2
36	MIMAT0002108	mmu-miR-467a-1*	down	0.00937523	0	GTGTAGGTGTGTGTATG	chr2
37	MIMAT0003130	mmu-miR-486	down	0.0014	0	CTCGGGGCAGCTCA	chr8
38	MIMAT0003151	mmu-miR-378	down	0.1549	0.0296	CCTTCTGACTCCAA	chr18
39	MIMAT0003166	mmu-miR-546	up	114.691	3.8796	GACTCCGTGCCAC	chr10
40	MIMAT0003169	mmu-miR-539	down	0.0072	0	ACACACCAAGGATAATTTCT	chr12
41	MIMAT0003171	mmu-miR-542-5p	down	0.0279139	0	TCGTGACATGATGATCCCC	chrX
42	MIMAT0003182	mmu-miR-494	down	0.3572	0.0787	GAGGTTTCCCGTGTA	chr12
43	MIMAT0003409	mmu-miR-467a	down	0.0133	0	CGCATATACATGCAGGCA	chr2
44	MIMAT0003454	mmu-miR-423-3p	up	55.4693	28.6736	ACTGAGGGGCCTCA	chr11
45	MIMAT0003475	mmu-miR-146b	up	67.209	10.8622	AGCCTATGGAATTCAGTTC	chr19
46	MIMAT0003476	mmu-miR-669b	down	0.3143	0.0019	ACATGCACATGCACACA	chr2
47	MIMAT0003501	mmu-miR-711	down	0.3347	0.1212	CTTACATCTCTCCCCG	chr9
48	MIMAT0003505	mmu-miR-714	down	0.0267	0.0258	GCGACCGACCGGCC
49	MIMAT0003727	mmu-miR-374	down	0.263	0.0356	CACTTAGCAGGTTGTATT	chrX
50	MIMAT0003736	mmu-miR-670	down	0.0204	0	TTCACCACATACACTCAG	chr2
51	MIMAT0003898	mmu-miR-760	up	186.633	39.5257	TCCCCACAGACCCA	chr3
52	MIMAT0004324	mmu-miR-181d	down	0.225201	0.115101	ACCCACCGACAACAATG	chr8
53	MIMAT0004528	mmu-miR-125a-3p	down	0.3438	0.0757	GGCTCCCAAGAACCTC	chr17
54	MIMAT0004627	mmu-miR-20a*	down	0.24574	0.0628012	CTTTAAGTGCTCGTAATGCA	chr14
55	MIMAT0004630	mmu-miR-26b*	up	77.9432	30.2222	GAGCCAAGTAATGGAGAACA	chr1
56	MIMAT0004632	mmu-miR-29c*	up	6.24713	0.346121	GAACACCAGGAGAAATCGGTC	chr1
57	MIMAT0004635	mmu-miR-92a*	up	91.6407	14.0053	GTAATGCCACCAATCCCC	chrX
58	MIMAT0004820	mmu-miR-744*	up	53.7763	17.7914	AGGTTGAGGTTAGTGGCA	chr11
59	MIMAT0004826	mmu-miR-146b*	up	428.731	71.3335	ACCAGAACTGAGTCCCT	chr19
60	MIMAT0004852	mmu-miR-190b	down	0.2593	0.2532	AACCCAATATCAAACATATCA	chr3
61	MIMAT0004859	mmu-miR-193b	up	1122.72	6.082	AGCGGGACTTTGTGGGC	chr16
62	MIMAT0004865	mmu-miR-297c	down	0.0129	0	ACATGTACATGCACACATACA	chr2
63	MIMAT0004869	mmu-miR-421	down	0.0102	0	GCGCCCAATTAATGTCTG	chrX
64	MIMAT0005293	mmu-miR-467e	down	0.0059	0	ACATATACATGCTCACACT	chr2
65	MIMAT0005448	mmu-miR-467b	down	0.0041	0	CATATACATGCAGGCACT	chr2
66	MIMAT0005834	mmu-miR-466i	up	74.6802	6.4297	TAGTGTGTATGTGTGTGTG	chr13
67	MIMAT0005839	mmu-miR-669f	down	0.2317	0.0189	ATACGTGTGTGTGTATGTA	chr2
68	MIMAT0007873	mmu-miR-1896	up	7.231	1.3623	CTCCTCACCCACCA	chr13

## Sheet: Table S4
GeneID	Symbol	Synonyms	UniGene_cluster	description
257632	Nod2	ACUG|BLAU|CD|Card15|F830032C23Rik|IBD1|Nlrc2	Mm.222633	nucleotide-binding oligomerization domain containing 2
16621	Klkb1	APS|Kal-3|Kal3|Klk3|PSA	Mm.36341	kallikrein B, plasma 1
14104	Fasn	A630082H08Rik|FAS	Mm.236443	fatty acid synthase
14102	Fas	AI196731|APO-1|APT1|CD95|TNFR6|Tnfrsf6|lpr	Mm.1626	Fas (TNF receptor superfamily member 6)
319955	Ercc6	4732403I04|C130058G22Rik|CSB		excision repair cross-complementing rodent repair deficiency, complementation group 6
12775	Ccr7	CD197|Cdw197|Cmkbr7|EBI1|Ebi1h	Mm.2932	chemokine (C-C motif) receptor 7
12367	Casp3	A830040C14Rik|Apopain|CC3|CPP32|Caspase-3|Lice|Yama|mldy	Mm.34405	caspase 3
11501	Adam8	CD156|CD156a|E430039A18Rik|MS2	Mm.15969	a disintegrin and metallopeptidase domain 8
66997	Psmd12	1500002F15Rik|AI480719|P55	Mm.21667	proteasome (prosome, macropain) 26S subunit, non-ATPase, 12
217303	Cd300a	B230315M08Rik|Clm8|LMIR1|MAIR-I|MAIR-Ia|MMAC8|Pigr4|mcpir1		CD300A antigen
12029	Bcl6b	Bazf	Mm.12930	B-cell CLL/lymphoma 6, member B
21942	Tnfrsf9	4-1BB|A930040I11Rik|AA408498|AI325004|CDw137|Cd137|ILA|Ly63	Mm.244187	tumor necrosis factor receptor superfamily, member 9
217944	Rapgef5	4932413M22|C86120|D030051B22Rik|GFR|Mrgef|mKIAA0277|mmr-gef	Mm.227642	Rap guanine nucleotide exchange factor (GEF) 5
353130	Prss33	Eos|MGC123869|MGC123870|MGC123871|mT6|tryptase-6		protease, serine, 33
14345	Fut4	AI451562|CD15|FAL|FucT-IV|LeX|SSEA-1	Mm.63450	fucosyltransferase 4
13861	Epx	EPO	Mm.1315	eosinophil peroxidase
13856	Epo			erythropoietin
18011	Neurl1a	2410129E16Rik|AI450910|AI481072|Neu1|Neur1|Neurl|Nlz|Rnf67		neuralized homolog 1A (Drosophila)
18010	Neu1	AA407268|AA407316|Aglp|Apl|Bat-7|Bat7|G9|Map-2|Neu|Neu-1	Mm.8856	neuraminidase 1
320139	Ptpn7	BPTP-4|C920001D21Rik|HEPTP|LC-PTP|LPTP|MGC107411	Mm.258388	protein tyrosine phosphatase, non-receptor type 7
20724	Serpinb5	1110036M19Rik|AI462524|AI646751|Maspin|Spi7|ovalbumin		serine (or cysteine) peptidase inhibitor, clade B, member 5
17210	Mcl1	AW556805|Mcl-1	Mm.1639	myeloid cell leukemia sequence 1
381286	Serpinb3c	1110001H02Rik|1110013A16Rik|Scca2|Serpinb4		serine (or cysteine) peptidase inhibitor, clade B, member 3C
20315	Cxcl12	AI174028|PBSF|PBSF/SDF-1|SDF-1|Scyb12|Sdf1|Sdf1a|Sdf1b|TLSF|TLSF-a|TLSF-b|TPAR1		chemokine (C-X-C motif) ligand 12
23844	Clca3	Clca2|MGC143984|MGC143985|gob-5|gob5	Mm.33483	chloride channel calcium activated 3
12050	Bcl2l2	AW048834|Bcl-w|Gtrgal2|Gtrosa41|bclw|c98	Mm.6967	BCL2-like 2
14462	Gata3	Gata-3		GATA binding protein 3
19260	Ptpn22	70zpep|PEP|Ptpn8	Mm.395	protein tyrosine phosphatase, non-receptor type 22 (lymphoid)
17863	Myb	AI550390|M16449|MGC18531|c-myb	Mm.52109	myeloblastosis oncogene
13610	S1pr3	AI132464|Edg3|LPb3|S1P3	Mm.136736	sphingosine-1-phosphate receptor 3
21825	Thbs1	TSP-1|TSP1|Thbs-1|tbsp1	Mm.4159	thrombospondin 1
18453	P4hb	ERp59|PDI|Pdia1|Thbp	Mm.16660	prolyl 4-hydroxylase, beta polypeptide
26417	Mapk3	Erk-1|Erk1|Esrk1|Prkm3|p44|p44erk1|p44mapk	Mm.8385	mitogen-activated protein kinase 3
171285	Havcr2	MGC124149|MGC124150|TIM-3|Tim3|Timd3	Mm.72168	hepatitis A virus cellular receptor 2
11545	Parp1	5830444G22Rik|AI893648|Adprp|Adprt1|C80510|PARP|PPOL|parp-1|sPARP-1		poly (ADP-ribose) polymerase family, member 1
53945	Slc40a1	Dusg|Fpn1|IREG1|MTP|MTP1|Ol5|Pcm|Slc11a3|Slc39a1	Mm.28756	solute carrier family 40 (iron-regulated transporter), member 1
24109	Ubl3	AW108023|HCG	Mm.21846	ubiquitin-like 3
20615	Snapin	25kDa|AA407989|AV026596|Snap25bp|Snapap		SNAP-associated protein
19016	Pparg	Nr1c3|PPAR-gamma|PPAR-gamma2|PPARgamma|PPARgamma2	Mm.3020	peroxisome proliferator activated receptor gamma
17775	Laptm4a	AA286466|LAPTM4|MTP|Mtrp|mKIAA0108	Mm.30071	lysosomal-associated protein transmembrane 4A
22428	Dctn6	AU044699|WS-3|p27	Mm.150373	dynactin 6
12400	Cbfb	AI893578|PEA2|PEBP2b|Pebp2|Pebpb2	Mm.2018	core binding factor beta
12314	Calm2	1500001E21Rik|AL024017		calmodulin 2
14081	Acsl1	Acas|Acas1|Acs|FACS|Facl2	Mm.210323	acyl-CoA synthetase long-chain family member 1
12515	Cd69	5830438K24Rik|AI452015|AIM|VEA	Mm.74745	CD69 antigen
20238	Atxn1	Ataxin-1|Atx1|C85907|Sca1		ataxin 1
16156	Il11	IL-11	Mm.35814	interleukin 11
541307	Ccl26	Ccl26l|eoxtaxin-3		chemokine (C-C motif) ligand 26
11350	Abl1	AI325092|Abl|E430008G22Rik|MGC117749|c-Abl	Mm.1318	c-abl oncogene 1, receptor tyrosine kinase
22596	Xrcc5	AI314015|Ku80|Ku86	Mm.246952	X-ray repair complementing defective repair in Chinese hamster cells 5
20852	Stat6		Mm.121721	signal transducer and activator of transcription 6
56193	Plek	2010300B13Rik	Mm.98232	pleckstrin
211468	Kcnh8	C130090D05Rik|ELK|ELK1|ELK3|Kv12.1		potassium voltage-gated channel, subfamily H (eag-related), member 8
16452	Jak2	AI504024|C81284|Fd17		Janus kinase 2
15395	Hoxa10	Hox-1.8|Hoxa-10	Mm.5	homeo box A10
13857	Epor		Mm.2653	erythropoietin receptor
21947	Cd40lg	CD154|Cd40l|HIGM1|IGM|IMD3|Ly-62|Ly62|T-BAM|TRAP|Tnfsf5|gp39	Mm.4861	CD40 ligand
22164	Tnfsf4	Ath-1|Ath1|CD134L|OX-40L|Ox40l|TXGP1|Txgp1l|gp34	Mm.4994	tumor necrosis factor (ligand) superfamily, member 4
101739	Psip1	AA408851|AU015605|Dfs70|Ledgfa|Ledgfb|Psip2	Mm.105331	PC4 and SFRS1 interacting protein 1
22068	Trpc6	AV025995|LLHWJM002|LLHWJM003|LLHWJM004|Trrp6|mtrp6		transient receptor potential cation channel, subfamily C, member 6
208177	Phldb2	AV253284|C820004H04Rik|LL5b|LL5beta	Mm.211477	pleckstrin homology-like domain, family B, member 2
56458	Foxo1	AI876417|Afxh|FKHR|Fkhr1|Foxo1a	Mm.29891	forkhead box O1
20343	Sell	AI528707|CD62L|L-selectin|LECAM-1|Lnhr|Ly-22|Ly-m22|Lyam-1|Lyam1	Mm.1461	selectin, lymphocyte
238871	Pde4d	9630011N22Rik|Dpde3		phosphodiesterase 4D, cAMP specific
68219	Nudt21	25kDa|3110048P04Rik|5730530J16Rik|AU014860|AW549947|Cpsf5		nudix (nucleoside diphosphate linked moiety X)-type motif 21
16407	Itgae	A530055J10|CD103|MGC183601|aM290|alpha-E1|alpha-M290	Mm.96	integrin alpha E, epithelial-associated
77125	Il33	9230117N10Rik|Il-33|Il1f11|NF-HEV	Mm.182359	interleukin 33
12540	Cdc42	AI747189|AU018915	Mm.1022	cell division cycle 42 homolog (S. cerevisiae)
12211	Birc6	A430032G04Rik|A430040A19Rik|AA501170|Bruce|D630005A10Rik|mKIAA1289		baculoviral IAP repeat-containing 6
22695	Zfp36	Gos24|Nup475|TIS11D|TISII|Tis11|Ttp|Zfp-36		zinc finger protein 36
21943	Tnfsf11	Ly109l|ODF|OPG|OPGL|RANKL|Trance	Mm.249221	tumor necrosis factor (ligand) superfamily, member 11
21687	Tek	AA517024|Cd202b|Hyk|Tie2|tie-2	Mm.14313	endothelial-specific receptor tyrosine kinase
109905	Rap1a	AI848598|G-22K|Krev-1|MGC102329|Rap1		RAS-related protein-1a
18783	Pla2g4a	Pla2g4|cPLA2|cPLA2alpha	Mm.4186	phospholipase A2, group IVA (cytosolic, calcium-dependent)
17311	Kitl	Clo|Con|Gb|Kitlg|Mgf|SCF|SF|SLF|Sl|Steel|contrasted	Mm.45124	kit ligand
22781	Ikzf4	A630026H08Rik|Eos|Zfpn1a4|Znfn1a4		IKAROS family zinc finger 4
23871	Ets1	AI196000|AI448617|D230050P06|Ets-1|MGC130355|MGC18571|Tpl1		E26 avian leukemia oncogene 1, 5' domain
22371	Vwf	6820430P06Rik|AI551257|B130011O06Rik|C630030D09|F8VWF|VWD	Mm.22339	Von Willebrand factor homolog
16449	Jag1	Headturner|Htu|Ozz|Ser-1|Serrate-1|slalom	Mm.22398	jagged 1
13709	Elf1	Elf-1|Sts1|mElf-1|p70	Mm.20938	E74-like factor 1
18128	Notch1	9930111A19Rik|Mis6|Tan1|lin-12		Notch gene homolog 1 (Drosophila)
19687	Rfc1	140kDa|Alp145|MGC96526|RFC140|Recc1	Mm.148877	replication factor C (activator 1) 1
12928	Crk	Crk-I|Crk-II|Crk-III|Crk3|CrkIII|Crko|Crkol		v-crk sarcoma virus CT10 oncogene homolog (avian)
18124	Nr4a3	AI573420|CHN|CSMF|MINOR|NOR-1|Nor1|TEC	Mm.247261	nuclear receptor subfamily 4, group A, member 3
54401	Ywhab	1300003C17Rik	Mm.34319	tyrosine 3-monooxygenase/tryptophan 5-monooxygenase activation protein, beta polypeptide
21802	Tgfa	wa-1|wa1	Mm.137222	transforming growth factor alpha
20518	Slc22a2	MGC18339|Oct2|Orct2	Mm.17322	solute carrier family 22 (organic cation transporter), member 2
13609	S1pr1	AI849002|Edg1|IpB1|S1P|S1P1|lpB1	Mm.982	sphingosine-1-phosphate receptor 1
16401	Itga4	CD49D	Mm.31903	integrin alpha 4
12479	Cd1d1	AI747460|CD1.1|Cd1a|Cd1d|Ly-38	Mm.1894	CD1d1 antigen
13197	Gadd45a	AA545191|Ddit1|GADD45		growth arrest and DNA-damage-inducible 45 alpha
17126	Smad2	Madh2|Madr2		MAD homolog 2 (Drosophila)
20375	Sfpi1	SFPI1|SPI-1|SPI-A|SPI1|PU.1	Mm.1302	spleen focus forming virus (SFFV) proviral integration oncogene spi1|Transcription factor PU.1
21926	Tnf	DIF|MGC151434|TNF-alpha|TNFSF2|TNFalpha|Tnfa|Tnfsf1a	Mm.1293	tumor necrosis factor
20306	Ccl7	MCP-3|Scya7|fic|marc|mcp3		chemokine (C-C motif) ligand 7
56531	Ylpm1	A930013E17Rik|AI851834|ZAP|Zap3	Mm.153183	YLP motif containing 1
76007	Zmym2	5830413P05Rik|FIM|MGC51607|MYM|RAMP|SCLL|Zfp198	Mm.31417	zinc finger, MYM-type 2
74734	Rhoh	5830400A04Rik|AU019774|Arhh	Mm.20323	ras homolog gene family, member H
66824	Pycard	9130417A21Rik|Asc|CARD5|TMS-1|TNS1|masc	Mm.24163	PYD and CARD domain containing
18753	Prkcd	AI385711|D14Ertd420e|PKC[d]|PKCdelta|Pkcd	Mm.2314	protein kinase C, delta
19013	Ppara	4933429D07Rik|AW742785|Nr1c1|PPAR-alpha|PPARalpha|Ppar	Mm.212789	peroxisome proliferator activated receptor alpha
18571	Pdcd6ip	AI480591|AW544830|Aip1|Alix|C76364|Eig2|mKIAA1375	Mm.29816	programmed cell death 6 interacting protein
26385	Grk6	Gprk6	Mm.10193	G protein-coupled receptor kinase 6
208188	Ghsr	C530020I22Rik	Mm.194721	growth hormone secretagogue receptor
14011	Etv6	AW123102|AW557856|Tel		ets variant gene 6 (TEL oncogene)
16948	Lox	AI893619|TSC-160	Mm.172	lysyl oxidase
16196	Il7	A630026I06Rik|Il-7|MGC129342|hlb368	Mm.3825	interleukin 7
72508	Rps6kb1	2610318I15Rik|4732464A07Rik|70kDa|AA959758|AI256796|AI314060|S6K1|p70/85s6k|p70s6k		ribosomal protein S6 kinase, polypeptide 1
279572	Tlr13	LOC279572	Mm.336203	toll-like receptor 13
114715	Spred1	5730461F13Rik|AL024345|AW047647	Mm.245890	sprouty protein with EVH-1 domain 1, related sequence
20606	Sstr2	SSTR-2|Smstr-2|Smstr2|sst2		somatostatin receptor 2
22287	Scgb1a1	CC10|CC16|CCSP|PCB-BP|UG|UGB|Utg	Mm.2258	secretoglobin, family 1A, member 1 (uteroglobin)
19225	Ptgs2	COX2|Cox-2|PGHS-2|PHS-2|Pghs2|TIS10		prostaglandin-endoperoxide synthase 2
70804	Pgrmc2	4631434O19Rik|5730409G06Rik|DG6|PMBP		progesterone receptor membrane component 2
26416	Mapk14	CSBP2|Crk1|Csbp1|MGC102436|Mxi2|PRKM14|PRKM15|p38|p38-alpha|p38MAPK|p38a|p38alpha		mitogen-activated protein kinase 14
16181	Il1rn	F630041P17Rik|IL-1ra	Mm.882	interleukin 1 receptor antagonist
15510	Hspd1	60kDa|Hsp60	Mm.1777	heat shock protein 1 (chaperonin)
14934	Gypa	AI853584|CD235a|GPA	Mm.13123	glycophorin A
14191	Fgr			Gardner-Rasheed feline sarcoma viral (Fgr) oncogene homolog
15251	Hif1a	AA959795|HIF1alpha|MOP1|bHLHe78	Mm.3879	hypoxia inducible factor 1, alpha subunit
16192	Il5ra	CD125|CDw125|Il5r	Mm.3448	interleukin 5 receptor, alpha
18015	Nf1	AW494271|E030030H24Rik|Nf-1	Mm.255596	neurofibromatosis 1
14537	Gcnt1	5630400D21Rik|B130048E03|IGnT	Mm.244825	glucosaminyl (N-acetyl) transferase 1, core 2
14825	Cxcl1	Fsp|Gro1|KC|Mgsa|N51|Scyb1|gro	Mm.21013	chemokine (C-X-C motif) ligand 1
12606	Cebpa	C/ebpalpha|CBF-A|Cebp		CCAAT/enhancer binding protein (C/EBP), alpha
21872	Tjp1	ZO1	Mm.4342	tight junction protein 1
20677	Sox4	AA682046|Sox-4	Mm.240627	SRY-box containing gene 4
19074	Prg2	MBP|MGC130327|mMBP|mMBP-1	Mm.142727	proteoglycan 2, bone marrow
56437	Rrad	REM3|Rad	Mm.29467	Ras-related associated with diabetes
58223	Mmp19	MGC123370	Mm.131266	matrix metallopeptidase 19
104625	Cnot6	A230103N10Rik|AA407540|AW456442|CCR4|MGC98472	Mm.247113	CCR4-NOT transcription complex, subunit 6
67384	Bag4	2410112I15Rik|SODD		BCL2-associated athanogene 4
16590	Kit	Bs|CD117|Fdc|Gsfsco1|Gsfsco5|Gsfsow3|SCO1|SCO5|SOW3|Ssm|Tr-kit|W|c-KIT	Mm.247073	kit oncogene
12395	Runx1t1	Cbfa2t1h|ETO|MTG8	Mm.4909	runt-related transcription factor 1; translocated to, 1 (cyclin D-related)
16180	Il1rap	6430709H04Rik|AI255955|AV239853|IL-1RAcP	Mm.253424	interleukin 1 receptor accessory protein
16198	Il9	Il-9|P40	Mm.3006	interleukin 9
15528	Hspe1	10kDa|Hsp10|MGC117526|mt-cpn10		heat shock protein 1 (chaperonin 10)
15465	Hrh1	Bphs		histamine receptor H1
14103	Fasl	APT1LG1|CD178|CD95L|Fas-L|Fas-Ligand|Faslg|Tnfsf6|gld	Mm.3355	Fas ligand (TNF superfamily, member 6)
13009	Csrp3	CRP3|MLP|MMLP	Mm.17235	cysteine and glycine-rich protein 3
20310	Cxcl2	CINC-2a|GROb|Gro2|MIP-2|MIP-2a|Mgsa-b|Mip2|Scyb|Scyb2	Mm.4979	chemokine (C-X-C motif) ligand 2
234671	Ces2	ces2A3	Mm.28191	carboxylesterase 2
12043	Bcl2	AW986256|Bcl-2|C430015F12Rik|D630044D05Rik|D830018M01Rik	Mm.257460	B-cell leukemia/lymphoma 2
170755	Sgk3	2510015P22Rik|A330005P07Rik|Cisk|fy|fz		serum/glucocorticoid regulated kinase 3
56376	Pdlim5	1110001A05Rik|AI987914|C87059|Enh|Enh1|Enh2|Enh3|LIM	Mm.117709	PDZ and LIM domain 5
21981	Ppp1r13b	AI449786|ASPP1|AW545810|Tp53bp2|Trp53bp2|p85		protein phosphatase 1, regulatory (inhibitor) subunit 13B
15404	Hoxa7	AV118143|Hox-1.1		homeo box A7
21808	Tgfb2	BB105277|Tgf-beta2|Tgfb-2	Mm.18213	transforming growth factor, beta 2
20850	Stat5a	AA959963|STAT5		signal transducer and activator of transcription 5A
14784	Grb2	AA408164|Ash		growth factor receptor bound protein 2
12494	Cd38	Cd38-rs1	Mm.249873	CD38 antigen
12402	Cbl	4732447J05Rik|Cbl-2|c-Cbl|cbl		Casitas B-lineage lymphoma
214162	Mll1	6430520K01|ALL-1|All1|Cxxc7|HRX|HTRX1|KIAA4050|KMT2A|Mll|mKIAA4050	Mm.2389	myeloid/lymphoid or mixed-lineage leukemia 1
12267	C3ar1	AZ3B|C3AR|HNFAG09	Mm.2408	complement component 3a receptor 1
12311	Calcr	Clr	Mm.4642	calcitonin receptor
21898	Tlr4	Lps|Ly87|Ran/M1|Rasl2-8	Mm.38049	toll-like receptor 4
14538	Gcnt2	5330430K10Rik|IGnT|IGnTA|IGnTB|IGnTC		glucosaminyl (N-acetyl) transferase 2, I-branching enzyme
384783	Irs2	Irs-2		insulin receptor substrate 2
18788	Serpinb2	PAI-2|Planh2|ovalbumin		serine (or cysteine) peptidase inhibitor, clade B, member 2
20683	Sp1	1110003E12Rik|AA450830|AI845540|Sp1-1	Mm.4618	trans-acting transcription factor 1
76563	Qrsl1	2700038P16Rik|C80053|GatA	Mm.5904	glutaminyl-tRNA synthase (glutamine-hydrolyzing)-like 1
22329	Vcam1	CD106|Vcam-1	Mm.76649	vascular cell adhesion molecule 1
16182	Il18r1	Il18ralpha|Il1rrp	Mm.253664	interleukin 18 receptor 1
23853	Def6	2410003F05Rik|6430538D02Rik|AV094905|Ibp|Slat|Slat2|Slat6	Mm.204731	differentially expressed in FDCP 6
13058	Cybb	C88302|Cgd|Cyd|Nox2|gp91phox	Mm.200362	cytochrome b-245, beta polypeptide
21939	Cd40	AI326936|Bp50|GP39|HIGM1|IGM|IMD3|T-BAM|TRAP|Tnfrsf5|p50		CD40 antigen
11450	Adipoq	30kDa|APN|Acdc|Acrp30|GBP28|adipo|apM1	Mm.3969	adiponectin, C1Q and collagen domain containing
66999	Med28	1500003D12Rik|AI451633|AU045690|Eg1|FKSG20|magicin		mediator of RNA polymerase II transcription, subunit 28 homolog (yeast)
12772	Ccr2	Cc-ckr-2|Ccr2a|Ccr2b|Ckr2|Ckr2a|Ckr2b|Cmkbr2|mJe-r	Mm.6272	chemokine (C-C motif) receptor 2
21412	Tcf21	Pod-1|Pod1|bHLHa23|capsulin|epc|epicardin	Mm.16497	transcription factor 21
20947	Swap70	70kDa|AV235546		SWA-70 protein
12983	Csf2rb	AI848964|AIC2B|Bc|CDw131|Csf2rb1|Csfgmrb|Il3r|Il3rb|Il3rb1|Il5rb|MGC130522	Mm.235324	colony stimulating factor 2 receptor, beta, low-affinity (granulocyte-macrophage)
51786	Cpsf2	100kDa|2610024B04Rik|AI662483|Cpsf|MCPSF|mKIAA1367	Mm.716	cleavage and polyadenylation specific factor 2
18706	Pik3ca	6330412C24Rik|MGC161268|caPI3K|p110|p110alpha		phosphatidylinositol 3-kinase, catalytic, alpha polypeptide
545486	Tubb1	2810484G07Rik|M(beta)1	Mm.45285	tubulin, beta 1
15531	Ndst1	1200015G06Rik|Hsst|NDST-1	Mm.181862	N-deacetylase/N-sulfotransferase (heparan glucosaminyl) 1
18612	Etv4	AW414408|Pea-3|Pea3	Mm.5025	ets variant gene 4 (E1A enhancer binding protein, E1AF)
21749	Terf1	Pin2|Trbf1|Trf1	Mm.4306	telomeric repeat binding factor 1
22293	Slc45a2	Aim-1|Aim1|Dbr|Matp|blanc-sale|bls|uw	Mm.138278	solute carrier family 45, member 2
18413	Osm		Mm.131422	oncostatin M
21685	Tef	2310028D20Rik		thyrotroph embryonic factor
16402	Itga5	Cd49e|Fnra	Mm.16234	integrin alpha 5 (fibronectin receptor alpha)
219151	Scara3	APC7|C130058N24Rik|CSR|CSR1|MSLR1|MSRL1		scavenger receptor class A, member 3
17268	Meis1	C530044H18Rik|Evi8		Meis homeobox 1
17164	Mapkapk2	AA960234|MK2|Rps6kc1	Mm.221235	MAP kinase-activated protein kinase 2
21367	Cntn2	D130012K04Rik|TAG-1|Tax		contactin 2
216869	Arrb2	AI326910|AW122872|RP23-42P20.7	Mm.203747	arrestin, beta 2
26410	Map3k8	Cot|Cot/Tpl2|Est|Estf|Tpl-2|Tpl2|c-COT	Mm.3275	mitogen-activated protein kinase kinase kinase 8
12142	Prdm1	Blimp-1|Blimp1|PRDI-BF1|ZNFPR1A1	Mm.4800	PR domain containing 1, with ZNF domain
17977	Ncoa1	KAT13A|MGC90703|SRC-1|SRC1|bHLHe74		nuclear receptor coactivator 1
50929	Il22	IL-22|ILTIFa|Iltif|MGC129416|MGC129417	Mm.213193///Mm.103585	interleukin 22
11651	Akt1	Akt|PKB|PKB/Akt|PKBalpha|Rac	Mm.6645	thymoma viral proto-oncogene 1
16428	Itk	Emt|Tcsk|Tsk		IL2-inducible T-cell kinase
16364	Irf4	AI385587|IRF-4|LSIRF|Spip	Mm.4677	interferon regulatory factor 4
64436	Inpp5e	1200002L24Rik|72kDa|mKIAA0123		inositol polyphosphate-5-phosphatase E
381921	Taok2	1110033K02Rik|B230344N16|KIAA0881|MAP3K17|PSK|PSK1|TAO1|TAO2|mKIAA0881		TAO kinase 2
14460	Gata1	Gata-1|Gf-1	Mm.335973	GATA binding protein 1
218397	Rasa1	Gap|MGC7759|RasGAP|Rasa		RAS p21 protein activator 1
16818	Lck	Hck-3|Lsk|Lskt|p56<lck>|p56Lck		lymphocyte protein tyrosine kinase
16160	Il12b	Il-12b|Il-12p40|Il12p40|p40		interleukin 12b
56484	Foxo3	1110048B16Rik|2010203A17Rik|C76856|FKHRL1|Fkhr2|Foxo3a		forkhead box O3
65113	Ndfip1	0610010M22Rik|N4wbp5	Mm.102496	Nedd4 family interacting protein 1
16164	Il13ra1	AI882074|CD213a1|IL-13r[a]|Il13ra|NR4	Mm.24208	interleukin 13 receptor, alpha 1
20846	Stat1	2010005J02Rik|AA408197		signal transducer and activator of transcription 1
11542	Adora3	1700001D09Rik|4930578J19Rik|A3AR|A3R|AA3R|ARA3|Gpcr2|MGC118217	Mm.235024	adenosine A3 receptor
22612	Yes1	AI323763|Yes	Mm.4558	Yamaguchi sarcoma viral (v-yes) oncogene homolog 1
18053	Ngfr	LNGFR|Tnfrsf16|p75|p75NGFR|p75NTR		nerve growth factor receptor (TNFR superfamily, member 16)
12487	Cd28		Mm.255003	CD28 antigen
56792	Stap1	AI586015|Brdg1|STAP-1	Mm.131237	signal transducing adaptor family member 1
18148	Npm1	B23|MGC102162|MGC107291|NO38|Npm	Mm.6343	nucleophosmin 1
14463	Gata4	Gata-4	Mm.247669	GATA binding protein 4
227325	Dner	A930026D19Rik|BET|Bret|MGC39059		delta/notch-like EGF-related receptor
56693	Crtap	5730529N23Rik|CASP|Leprel3	Mm.20904	cartilage associated protein
12929	Crkl	1110025F07Rik|AA589403|AI325100|Crkol	Mm.21048	v-crk sarcoma virus CT10 oncogene homolog (avian)-like
12609	Cebpd			CCAAT/enhancer binding protein (C/EBP), delta
16542	Kdr	6130401C07|Flk-1|Flk1|Krd-1|Ly73|VEGFR-2|VEGFR2|sVEGFR-2	Mm.285	kinase insert domain protein receptor
16153	Il10	CSIF|Il-10	Mm.874	interleukin 10
111748	Tic1	Pim2|pim-2		transplantation-specific integration cluster 1
18715	Pim2	DXCch3|Pim-2		proviral integration site 2
16412	Itgb1	4633401G24Rik|AA409975|AA960159|CD29|Fnrb|gpIIa		integrin beta 1 (fibronectin receptor beta)
16367	Irs1	G972R|IRS-1	Mm.4952	insulin receptor substrate 1
16187	Il3	BPA|Csfmu|HCGF|Il-3|MCGF|PSF	Mm.983	interleukin 3
12310	Calca	CA|CGRP-1|CGRP1|Calc|Calc1|Cgrp|Ct|Ctn|calcitonin	Mm.4361	calcitonin/calcitonin-related polypeptide, alpha
16409	Itgam	CD11b/CD18|CR3|CR3A|Cd11b|F730045J24Rik|Ly-40|MAC1|Mac-1|Mac-1a		integrin alpha M
69743	Casz1	2410019P08Rik|AV096627|BC040081|Cst|D4Ertd432e|MGC31683	Mm.233879	castor homolog 1, zinc finger (Drosophila)
12393	Runx2	AML3|Cbf|Cbfa-1|Cbfa1|LS3|Osf2|PEBP2aA|Pebp2a1|Pebpa2a		runt related transcription factor 2
20725	Serpinb8	CAP-2|CAP2|NK10|Spi8|ovalbumin	Mm.83909	serine (or cysteine) peptidase inhibitor, clade B, member 8
14175	Fgf4	Fgf-4|Fgfk|Hst1|Hstf-1|KS3|MGC129266|MGC129267|hst|hst-1|kFGF	Mm.4956	fibroblast growth factor 4
13665	Eif2s1	0910001O23Rik|2410026C18Rik|35kDa|Eif2a|eIF2alpha	Mm.196220	eukaryotic translation initiation factor 2, subunit 1 alpha
13394	Dlx4	Dlx-4|Dlx7|MGC129167		distal-less homeobox 4
22339	Vegfa	Vegf|Vegf-a|Vegf120|Vegf164|Vegf188|Vpf		vascular endothelial growth factor A
14958	H1f0	D130017D06Rik|H1(0)|H1fv|MGC117919|MGC19309|MGC98218	Mm.24350	H1 histone family, member 0
20024	Sub1	AI842364|P15|P9|Pc4|Rpo2tc1	Mm.41746	SUB1 homolog (S. cerevisiae)
53378	Sdcbp	MDA-9|Sycl|syntenin-1	Mm.247473	syndecan binding protein
20209	Saa2	AW111173|Saa-2|Saa1	Mm.200941	serum amyloid A 2
20208	Saa1	Saa-1|Saa2	Mm.148800	serum amyloid A 1
380629	Heca	Gm869|HDC|HDCL		headcase homolog (Drosophila)
19214	Ptgdr	DP|PGD	Mm.5105	prostaglandin D receptor
12125	Bcl2l11	1500006F24Rik|Bim|Bod	Mm.141083	BCL2-like 11 (apoptosis facilitator)
19211	Pten	2310035O07Rik|A130070J02Rik|AI463227|MMAC1|TEP1	Mm.245395	phosphatase and tensin homolog
51813	Ccnc	AI451004|AU020987|CG1C		cyclin C
18390	Oprm1	MOP-R|MOR-1|MOR-1O|Oprm|mor|muOR		opioid receptor, mu 1
14815	Nr3c1	GR|Grl-1|Grl1		nuclear receptor subfamily 3, group C, member 1
13358	Slc25a1	1300019P08Rik|2610100G11Rik|AI194714|Ctp|Dgsj|MGC47055|Slc20a3	Mm.229291	solute carrier family 25 (mitochondrial carrier, citrate transporter), member 1
20655	Sod1	B430204E11Rik|Cu/Zn-SOD|CuZnSOD|Ipo-1|Ipo1|MGC107553|SODC|Sod-1		superoxide dismutase 1, soluble
56468	Socs5	1810018L08Rik|Cish5|KIAA0671|mKIAA0671	Mm.126885	suppressor of cytokine signaling 5
22388	Wdr1	Aip1|D5Wsu185e|rede	Mm.2654	WD repeat domain 1
19651	Rbl2	Rb2|p130	Mm.235580	retinoblastoma-like 2
19647	Rbbp6	4933422O15Rik|AI316869|BB233631|C030034J04Rik|C77662|MGC32263|P2P-R|PACT	Mm.4480	retinoblastoma binding protein 6
17957	Napb	Brp14|E161|I47|SNARE|b-SNAP		N-ethylmaleimide sensitive fusion protein attachment protein beta
13869	Erbb4			v-erb-a erythroblastic leukemia viral oncogene homolog 4 (avian)
12771	Ccr3	CC-CKR3|CKR3|Cmkbr1l2|Cmkbr3|MGC124265|MGC124266	Mm.57050	chemokine (C-C motif) receptor 3
56208	Becn1	4921513J16Rik|5430417M23Rik|MGC6843	Mm.178947	beclin 1, autophagy related
16185	Il2rb	CD122|IL-15Rbeta|IL15Rbeta|Il-2/15Rbeta|Il-2Rbeta|MGC118674|p70	Mm.35287	interleukin 2 receptor, beta chain
23890	Gpr34			G protein-coupled receptor 34
20460	Stil	Sil	Mm.3988	Scl/Tal1 interrupting locus
70208	Med23	130kDa|3000002A17Rik|Crsp3|ESTM7|Sur2|X83317|mKIAA1216	Mm.28020	mediator complex subunit 23
12767	Cxcr4	CD184|Cmkar4|LESTR|PB-CKR|PBSF/SDF-1|Sdf1r	Mm.1401	chemokine (C-X-C motif) receptor 4
68713	Ifitm1	1110036C17Rik|MGC107121|Mil2	Mm.175661	interferon induced transmembrane protein 1
14173	Fgf2	Fgf-2|Fgfb|bFGF		fibroblast growth factor 2
11677	Akr1b3	ALR2|AR|Ahr-1|Ahr1|Akr1b1|Aldor1|Aldr1	Mm.451	aldo-keto reductase family 1, member B3 (aldose reductase)
56066	Cxcl11	CXC11|H174|I-TAC|IP9|ITAC|SCYB9B|Scyb11|b-R1|betaR1	Mm.131723	chemokine (C-X-C motif) ligand 11
73094	Sgip1	3110007P09Rik|SGIP1alpha|gag	Mm.238094	SH3-domain GRB2-like (endophilin) interacting protein 1
12265	Ciita	C2ta|MGC130299	Mm.249560	class II transactivator
81601	Kat5	60kDa|AI839539|Htatip|Htatip1|MGC117972|PLIP|Tip55|Tip60	Mm.228930	K(lysine) acetyltransferase 5
16175	Il1a	Il-1a	Mm.15534	interleukin 1 alpha
13654	Egr2	Egr-2|Krox-20|Krox20|NGF1-B|Zfp-25|Zfp-6		early growth response 2
109785	Pgm3	2810473H05Rik|Agm1|BB187688|C77933|PAGM|Pgm-3		phosphoglucomutase 3
18542	Pcolce			procollagen C-endopeptidase enhancer protein
16880	Lifr	A230075M04Rik|AW061234|LIF	Mm.149720	leukemia inhibitory factor receptor
16878	Lif		Mm.4964	leukemia inhibitory factor
50497	Hspa14	70kDa|HSP70L1|Hsp70-4|NST-1	Mm.89341	heat shock protein 14
58861	Cysltr1	BB147369|CysLT1R|Cyslt1		cysteinyl leukotriene receptor 1
74245	Ctbs	2210401K11Rik|CTB	Mm.45396	chitobiase, di-N-acetyl-
170760	Acbd3	60kDa|8430407O11Rik|D1Ertd10e|GCP60|GOLPH1|Gocap1|Pap7		acyl-Coenzyme A binding domain containing 3
14600	Ghr	AA986417|GHBP|GHR/BP	Mm.3986	growth hormone receptor
21786	Tff3	ITF|mITF	Mm.4641	trefoil factor 3, intestinal
667838	Naip3	Birc1c|EG667838|Mitf|Naip-rs5|TRGJ1S2|TRGJ2|TRGV5S2|TRGV5S4P|pORF1|pORF2		NLR family, apoptosis inhibitory protein 3
17342	Mitf	MGC124309|MGC124310|bHLHe32|bw|mi|vit|vitiligo|wh		microphthalmia-associated transcription factor
54208	Arl6ip1	AIP-6|AL022945|ARMER|AU042858|Aip-1|Arl6ip|C85138|mKIAA0069	Mm.29924	ADP-ribosylation factor-like 6 interacting protein 1
26399	Map2k6	MEK6|MKK6|Prkmk6|SAPKK3	Mm.14487	mitogen-activated protein kinase kinase 6
17295	Met	AI838057|HGF|HGFR|Par4|c-Met	Mm.86844	met proto-oncogene
72416	Lrpprc	3110001K13Rik|C76645|GP130|LSFC|Lrp130	Mm.217027	leucine-rich PPR-motif containing
18733	Lilrb3	Gp91|Pirb		leukocyte immunoglobulin-like receptor, subfamily B (with TM and ITIM domains), member 3
15109	Hal	Hsd|his|histidase	Mm.13000	histidine ammonia lyase
12507	Cd5	Ly-1|Ly-12|Ly-A|Lyt-1	Mm.779	CD5 antigen
56838	Ccl28	CCK1|MEC|Scya28	Mm.143745	chemokine (C-C motif) ligand 28
59289	Ccbp2	AI464239|CCR10|CCR9|Cmkbr9|D6|MGC130576	Mm.258105	chemokine binding protein 2
14360	Fyn	AI448320|AW552119|MGC115870	Mm.4848	Fyn proto-oncogene
12505	Cd44	AU023126|AW121933|AW146109|HERMES|Ly-24|Pgp-1		CD44 antigen
19218	Ptger3	EP3|Pgerep3|Ptgerep3	Mm.30424	prostaglandin E receptor 3 (subtype EP3)
20851	Stat5b		Mm.34064	signal transducer and activator of transcription 5B
19766	Ripk1	D330015H01Rik|RIP|Rinp|Rip1		receptor (TNFRSF)-interacting serine-threonine kinase 1
12387	Ctnnb1	Catnb|Mesc		catenin (cadherin associated protein), beta 1
56696	Gpr132	G2a	Mm.20455	G protein-coupled receptor 132
216233	Socs2	8030460M17|AI527257|AW108012|CIS2|Cish2|D130043N08Rik|JAB|MGC118106|SOCS-2|SSI-2|hg		suppressor of cytokine signaling 2
18018	Nfatc1	2210017P03Rik|AI449492|AV076380|NF-ATc|NFAT2|NFATc|Nfatcb		nuclear factor of activated T-cells, cytoplasmic, calcineurin-dependent 1
29817	Igfbp7	Fstl2|Mac25	Mm.233470	insulin-like growth factor binding protein 7
23894	Gtf2h2	44kDa|Btf2p44|p44		general transcription factor II H, polypeptide 2
30795	Fkbp3	25kDa|FKBP25	Mm.28480	FK506 binding protein 3
17329	Cxcl9	BB139920|CMK|Mig|Scyb9|crg-10	Mm.766	chemokine (C-X-C motif) ligand 9
12704	Cit	C030025P15Rik|CRIK|CRIK-SK|Cit-k	Mm.8321	citron
12575	Cdkn1a	CAP20|CDKI|CIP1|Cdkn1|P21|SDI1|Waf1|mda6|p21Cip1|p21WAF	Mm.195663	cyclin-dependent kinase inhibitor 1A (P21)
233744	Spon1	AI666765|AW455831|BC020531|D330035F22Rik|FSP		spondin 1, (f-spondin) extracellular matrix protein
56469	Pias1	2900068C24Rik|Ddxbp1|GBP		protein inhibitor of activated STAT 1
18484	Pam	PHM	Mm.5121	peptidylglycine alpha-amidating monooxygenase
15979	Ifngr1	CD119|IFN-gammaR|Ifgr|Ifngr|Nktar	Mm.549	interferon gamma receptor 1
14256	Flt3l	Flt3lg|Ly72L	Mm.1658	FMS-like tyrosine kinase 3 ligand
12064	Bdnf		Mm.1442	brain derived neurotrophic factor
15405	Hoxa9	D6a9|Hox-1.7	Mm.4694	homeo box A9
105689	Mycbp2	AU023734|AW107953|AW546647|C130061D10Rik|Pam|Phr1|R75243	Mm.6478	MYC binding protein 2
170744	Tlr8		Mm.196676	toll-like receptor 8
170743	Tlr7		Mm.23979	toll-like receptor 7
23992	Prkra	AV120107|Pact|RAX		protein kinase, interferon inducible double stranded RNA dependent activator
56615	Mgst1	1500002K10Rik|Gst	Mm.14796	microsomal glutathione S-transferase 1
56213	Htra1	AI429470|HTRA|L56|Prss11|RSPP11	Mm.30156	HtrA serine peptidase 1
12428	Ccna2	AA408589|Ccn-1|Ccn1|Ccna|Cyca	Mm.4189	cyclin A2
12124	Bik	Biklk|Blk|Nbk		BCL2-interacting killer
50791	Magi2	Acvri1|Acvrinp1|Acvrip1|Magi-2|S-SCAM|mKIAA0705		membrane associated guanylate kinase, WW and PDZ domain containing 2
16194	Il6ra	CD126|IL-6R|Il6r|MGC30256	Mm.2856	interleukin 6 receptor, alpha
108072	Grm6	BC021919|Gm3|Gprc1f|mGluR6|nerg1|nob2|nob3|nob4	Mm.134265	glutamate receptor, metabotropic 6
13819	Epas1	HIF-2alpha|HIF2A|HLF|HRF|MOP2|bHLHe73	Mm.1415	endothelial PAS domain protein 1
12475	Cd14		Mm.3460	CD14 antigen
16184	Il2ra	CD25|Il2r|Ly-43|MGC130561	Mm.915	interleukin 2 receptor, alpha chain
50708	Hist1h1c	0610008C09Rik|H1.2|H1c|H1f2|H1var1|His1a|MGC107646	Mm.193539	histone cluster 1, H1c
15162	Hck	AI849071|Bmk|Hck-1|MGC18625	Mm.715	hemopoietic cell kinase
13653	Egr1	A530045N19Rik|ETR103|Egr-1|Krox-1|Krox-24|Krox24|NGF1-A|NGFI-A|NGFIA|TIS8|Zenk|Zfp-6|Zif268|egr	Mm.181959	early growth response 1
14255	Flt3	B230315G04|CD135|Flk-2|Flk2|Flt-3|Ly72|MGC124377|MGC124378	Mm.194	FMS-like tyrosine kinase 3
20344	Selp	CD62P|Grmp|MGC129336|MGC129337|P-selectin|PADGEM	Mm.3337	selectin, platelet
21929	Tnfaip3	A20|Tnfip3	Mm.116683	tumor necrosis factor, alpha-induced protein 3
110157	Raf1	6430402F14Rik|AA990557|BB129353|Craf1|D830050J10Rik|MGC102375|Raf-1|c-Raf|v-Raf	Mm.184163	v-raf-leukemia viral oncogene 1
19229	Ptk2b	CADTK|CAKB|CAKbeta|E430023O05Rik|FADK2|FAK2|PYK2|Raftk	Mm.21613	PTK2 protein tyrosine kinase 2 beta
18595	Pdgfra	AI115593|CD140a|Pdgfr-2	Mm.221403	platelet derived growth factor receptor, alpha polypeptide
108123	Napg	2400003O04Rik|SNARE		N-ethylmaleimide sensitive fusion protein attachment protein gamma
64144	Mllt1	AA407901|BAM11|ENL|LTG19	Mm.148748	myeloid/lymphoid or mixed-lineage leukemia (trithorax homolog, Drosophila); translocated to, 1
26413	Mapk1	9030612K14Rik|AA407128|AU018647|C78273|ERK|Erk2|MAPK2|PRKM2|Prkm1|p41mapk|p42mapk	Mm.196581	mitogen-activated protein kinase 1
17082	Il1rl1	DER4|Fit-1|Ly84|ST2L|St2|St2-rs1|T1|T1/ST2		interleukin 1 receptor-like 1
16169	Il15ra	AA690181	Mm.200196	interleukin 15 receptor, alpha chain
14063	F2rl1	Gpcr11|PAR-2|Par2	Mm.1614	coagulation factor II (thrombin) receptor-like 1
387609	Zhx2	Afr-1|Afr1|Raf|mKIAA0854	Mm.36557	zinc fingers and homeoboxes 2
21753	Tes	D6Ertd352e|TESS|Tes1|Tes2|testin2		testis derived transcript
20508	Slc18a3	VAChT|VAT	Mm.190503	solute carrier family 18 (vesicular monoamine), member 3
17319	Mif	GIF|Glif|MGC107654	Mm.2326	macrophage migration inhibitory factor
26397	Map2k3	AW212142|MEK3|MKK3|Prkmk3|mMKK3b	Mm.18494	mitogen-activated protein kinase kinase 3
26395	Map2k1	MAPKK1|MEKK1|Mek1|Prkmk1	Mm.248907	mitogen-activated protein kinase kinase 1
12765	Il8rb	CD128|CDw128|CXCR2|Cmkar2|Gpcr16|IL-8Rh|IL-8rb|IL8RA|mIL-8RH	Mm.234466	interleukin 8 receptor, beta
14603	Gif	AV073125|MGC144768	Mm.456	gastric intrinsic factor
11622	Ahr	Ah|Ahh|Ahre|In|bHLHe76		aryl-hydrocarbon receptor

## Sheet: Table S5
Â© 2000-2013 Ingenuity Systems, Inc. All rights reserved.
Ingenuity Canonical Pathways	-log(p-value)	Ratio	Molecules
Role of Macrophages, Fibroblasts and Endothelial Cells in Rheumatoid Arthritis	19.2	0.133	MAP2K6,RAF1,PIK3CA,IL1A,Calm1 (includes others),MAPK1,FGF2,IL1RL1,MAPK3,TLR8,JAK2,IL18R1,VEGFA,AKT1,F2RL1,NGFR,CEBPA,TLR7,OSM,CTNNB1,MAPKAPK2,MAP2K1,IL1RAP,VCAM1,MIF,TNFSF11,IL10,IL6R,NFATC1,IL7,IL33,TLR4,MAPK14,RIPK1,IL1RN,PRKCD,CEBPD,Tlr13,MAP2K3,TNF
Hepatic Fibrosis / Hepatic Stellate Cell Activation	19.2	0.21	IL1A,CD40LG,FGF2,IL1RL1,FAS,BCL2,SERPINB2,VEGFA,CXCL3,NGFR,PDGFRA,TGFB2,STAT1,IL1RAP,FASLG,SMAD2,VCAM1,CXCL9,IL10,IL6R,IFNGR1,MET,TLR4,CD40,KDR,TGFA,CD14,TNF,CCR7
PTEN Signaling	17.9	0.208	RAF1,PIK3CA,MAPK1,MAPK3,CDC42,BCL2,PTEN,AKT1,NGFR,FOXO3,PDGFRA,MAP2K1,FASLG,ITGA4,ITGB1,RPS6KB1,CASP3,GRB2,ITGA5,GHR,CBL,FOXO1,CDKN1A,KDR,MAGI2,BCL2L11
TREM1 Signaling	17.1	0.339	ITGB1,STAT5A,MAPK1,GRB2,IL10,MAPK3,TLR8,ITGA5,JAK2,CXCL3,TLR4,NOD2,AKT1,CCL7,CD40,TLR7,Tlr13,STAT5B,TNF
Role of Tissue Factor in Cancer	16.3	0.216	ITGB1,STAT5A,RPS6KB1,FYN,P4HB,PIK3CA,PTK2B,MAPK1,CASP3,EGR1,MAPK3,JAK2,CDC42,PTEN,VEGFA,LCK,YES1,ARRB2,AKT1,MAPK14,F2RL1,HCK,STAT5B,FGR
Role of Osteoblasts, Osteoclasts and Chondrocytes in Rheumatoid Arthritis	15.5	0.14	MAP2K6,IL1A,PIK3CA,Calm1 (includes others),MAPK1,PTK2B,IL1RL1,MAPK3,IL18R1,BCL2,AKT1,RUNX2,NGFR,CTNNB1,IL1RAP,ITGB1,TNFSF11,IL10,ITGA5,NFATC1,IL7,NAIP,IL33,CBL,MAPK14,FOXO1,IL1RN,CALCR,MAP2K3,TNF,IL11
Acute Myeloid Leukemia Signaling	15.3	0.26	MAP2K6,STAT5A,RPS6KB1,RAF1,PIK3CA,MAPK1,GRB2,MAPK3,FLT3,FLT3LG,SPI1,KITLG,CSF2RB,AKT1,CEBPA,KIT,MAP2K3,STAT5B,MAP2K1,PIM2
IL-6 Signaling	14.7	0.195	MAP2K6,RAF1,IL1A,PIK3CA,MAPK1,IL1RL1,GRB2,MAPK3,IL6R,JAK2,IL33,VEGFA,AKT1,MAPK14,IL1RN,NGFR,CD14,MAP2K3,MAPKAPK2,TNF,MAP2K1,IL1RAP,MCL1
Acute Phase Response Signaling	14.3	0.16	MAP2K6,RAF1,IL1A,PIK3CA,MAPK1,MAPK3,SOCS2,JAK2,NR3C1,AKT1,NGFR,SAA1,OSM,MAP2K1,IL1RAP,GRB2,IL6R,VWF,IL33,KLKB1,MAPK14,RIPK1,IL1RN,MAP2K3,SOCS5,TNF
Type I Diabetes Mellitus Signaling	13.7	0.193	MAP2K6,MAPK1,CASP3,SOCS2,PIAS1,IFNGR1,HSPD1,JAK2,FAS,BCL2,CD28,MAPK14,RIPK1,IL12B,NGFR,MAP2K3,STAT1,IL1RAP,TNF,SOCS5,FASLG
Role of JAK1 and JAK3 in Î³c Cytokine Signaling	13.6	0.27	STAT5A,STAT6,IL15RA,PIK3CA,PTK2B,MAPK1,GRB2,MAPK3,JAK2,IL7,IL2RB,IRS1,IL9,IRS2,IL2RA,STAT5B,STAT1
PI3K/AKT Signaling	13.3	0.168	ITGB1,RAF1,RPS6KB1,PIK3CA,MAPK1,YWHAB,GRB2,MAPK3,ITGA5,JAK2,PTEN,BCL2,AKT1,FOXO1,CDKN1A,FOXO3,MAP3K8,PTGS2,CTNNB1,MAP2K1,ITGA4,MCL1
Molecular Mechanisms of Cancer	13.2	0.101	MAP2K6,RAF1,FYN,PIK3CA,MAPK1,MAPK3,ABL1,CRK,JAK2,HIF1A,CDC42,RHOH,FAS,BCL2,AKT1,TGFB2,CTNNB1,RASA1,MAP2K1,FASLG,SMAD2,CASP3,GRB2,NAIP,RAP1A,MAPK14,CBL,FOXO1,NF1,PRKCD,IRS1,CDKN1A,MAP2K3,NOTCH1,BCL2L11
Glucocorticoid Receptor Signaling	12.7	0.114	RAF1,PIK3CA,HSPA14,MAPK1,MAPK3,GTF2H2,JAK2,NR3C1,BCL2,CXCL3,AKT1,FOXO3,TGFB2,CEBPA,STAT1,STAT5B,MAP2K1,STAT5A,SMAD2,VCAM1,IL10,GRB2,NFATC1,SCGB1A1,MAPK14,IL1RN,CDKN1A,NCOA1,PTGS2,TNF
PPAR Signaling	12.5	0.194	PPARG,PPARA,STAT5A,RAF1,IL1A,MAPK1,IL1RL1,GRB2,MAPK3,IL33,IL1RN,NGFR,PDGFRA,NCOA1,PTGS2,STAT5B,IL1RAP,TNF,MAP2K1
IL-12 Signaling and Production in Macrophages	12.4	0.174	PPARG,STAT6,CD40LG,PIK3CA,MAPK1,IL10,MAPK3,IFNGR1,SPI1,TLR4,MAPK14,AKT1,CD40,IL12B,PRKCD,NCOA1,TGFB2,MAP3K8,STAT1,MAP2K1,TNF
Prolactin Signaling	12.2	0.224	STAT5A,FYN,RAF1,PIK3CA,MAPK1,GRB2,MAPK3,SOCS2,JAK2,NR3C1,SP1,IRS1,PRKCD,STAT5B,STAT1,SOCS5,MAP2K1
Neuregulin Signaling	12	0.191	ITGB1,STAT5A,RAF1,RPS6KB1,MAPK1,GRB2,MAPK3,CRKL,ITGA5,CRK,PTEN,AKT1,PRKCD,ERBB4,TGFA,STAT5B,MAP2K1,ITGA4
JAK/Stat Signaling	11.7	0.232	STAT5A,STAT6,RAF1,PIK3CA,MAPK1,GRB2,MAPK3,SOCS2,PIAS1,JAK2,AKT1,CDKN1A,STAT5B,STAT1,SOCS5,MAP2K1
Pancreatic Adenocarcinoma Signaling	11.4	0.171	RAF1,SMAD2,PIK3CA,MAPK1,GRB2,MAPK3,ABL1,JAK2,CDC42,BCL2,VEGFA,AKT1,CDKN1A,TGFA,TGFB2,PTGS2,STAT1,NOTCH1,MAP2K1
IL-3 Signaling	11.3	0.225	STAT5A,STAT6,RAF1,PIK3CA,MAPK1,GRB2,MAPK3,CRKL,JAK2,CSF2RB,AKT1,FOXO1,PRKCD,STAT5B,STAT1,MAP2K1
IGF-1 Signaling	11.3	0.186	RPS6KB1,RAF1,PIK3CA,MAPK1,YWHAB,GRB2,MAPK3,SOCS2,IGFBP7,JAK2,AKT1,FOXO1,IRS1,FOXO3,IRS2,SOCS5,MAP2K1,RASA1
IL-15 Signaling	11.2	0.242	STAT5A,STAT6,RAF1,IL15RA,PIK3CA,MAPK1,MAPK3,JAK2,IL2RB,BCL2,LCK,MAPK14,AKT1,STAT5B,MAP2K1
FLT3 Signaling in Hematopoietic Progenitor Cells	10.9	0.213	STAT5A,STAT6,RPS6KB1,RAF1,PIK3CA,MAPK1,GRB2,MAPK3,FLT3,FLT3LG,CBL,AKT1,MAPK14,STAT5B,STAT1,MAP2K1
NF-ÎºB Signaling	10.8	0.136	MAP2K6,TNFSF11,IL1A,PIK3CA,CD40LG,TLR8,TNFAIP3,IL33,TLR4,LCK,AKT1,RIPK1,GHR,CD40,IL1RN,NGFR,KDR,PDGFRA,TGFA,TLR7,MAP3K8,TNF
Erythropoietin Signaling	10.5	0.211	EPO,RPS6KB1,RAF1,STAT5A,PIK3CA,MAPK1,EPOR,GRB2,MAPK3,JAK2,AKT1,CBL,PRKCD,STAT5B,MAP2K1
HMGB1 Signaling	10.4	0.183	MAP2K6,VCAM1,IL1A,PIK3CA,MAPK1,MAPK3,IFNGR1,CDC42,RHOH,TLR4,AKT1,MAPK14,SP1,NGFR,MAP2K3,TNF,MAP2K1
Renal Cell Carcinoma Signaling	10.4	0.217	ETS1,RAF1,PIK3CA,MAPK1,GRB2,MAPK3,CRK,HIF1A,CDC42,RAP1A,VEGFA,MET,AKT1,TGFA,MAP2K1
Altered T Cell and B Cell Signaling in Rheumatoid Arthritis	10.4	0.193	TNFSF11,CD40LG,IL1A,IL10,TLR8,FAS,IL33,CD28,TLR4,CD40,IL1RN,IL12B,TLR7,Tlr13,TNF,FASLG
Role of JAK2 in Hormone-like Cytokine Signaling	10.1	0.324	EPO,STAT5A,GHR,EPOR,IRS1,SOCS2,IRS2,JAK2,STAT1,STAT5B,SOCS5

## Sheet: Table S9
			IL-5Rα		CCR3		GATA1		GATA2		c/EBPε		PU.1		TLR4		TLR13
	mirbase number	miRNA ID	Pearson R	P Value	Pearson R	P Value	Pearson R	P Value	Pearson R	P Value	Pearson R	P Value	Pearson R	P Value	Pearson R	P Value	Pearson R	P Value
1	MIMAT0000136	mmu-miR-125b-5p	--	--	--	--	--	--	--	--	--	--	--	--	--	--	-0.5188	0.1458
2	MIMAT0000141	mmu-miR-130a	--	--	--	--	--	--	--	--	-0.9755	0.0004	--	--	-0.6748	0.0707	--	--
3	MIMAT0000144	mmu-miR-132	--	--	--	--	--	--	-0.3634	0.2394	--	--	--	--	--	--	--	--
4	MIMAT0000147	mmu-miR-135a	--	--	--	--	--	--	--	--	--	--	--	--	0.8808	0.0102	--	--
5	MIMAT0000156	mmu-miR-144	--	--	--	--	--	--	-0.478	0.1688	--	--	--	--	--	--	--	--
6	MIMAT0000162	mmu-miR-152	--	--	--	--	--	--	--	--	0.9379	0.0028	--	--	--	--	0.833	0.0197
7	MIMAT0000165	mmu-miR-155	--	--	--	--	--	--	--	--			-0.5128	0.1491	--	--	--	--
8	MIMAT0000224	mmu-miR-194	--	--	--	--	--	--	--	--	0.7313	0.0493	--	--	--	--	--	--
9	MIMAT0000369	mmu-miR-292-5p	--	--	0.8903	0.0087	--	--	--	--	--	--	--	--	--	--	--	--
10	MIMAT0000519	mmu-miR-200a	--	--	--	--	0.9858	0.0002	--	--	--	--	--	--	0.9839	0.0002	--	--
11	MIMAT0000524	mmu-let-7e	--	--	--	--	-0.6486	0.0818	0.8483	0.0164	--	--	--	--	--	--	--	--
12	MIMAT0000653	mmu-miR-28	--	--	--	--	--	--	--	--	--	--	--	--	--	--	0.8304	0.0204
13	MIMAT0000674	mmu-miR-181c	-0.7791	0.0339	--	--	--	--	--	--	--	--	--	--	-0.5434	0.1326	-0.6793	0.0689
14	MIMAT0000678	mmu-miR-7b	-0.7617	0.0392	-0.5649	0.1214	--	--	--	--	--	--	-0.65	0.0811	-0.65	0.0811	--	--
15	MIMAT0000706	mmu-miR-362-5p	0.9598	0.0012	--	--	--	--	--	--	--	--	--	--	--	--	--	--
16	MIMAT0000708	mmu-miR-363	--	--	--	--	--	--	-0.6862	0.0661	--	--	--	--	-0.5053	0.1533	--	--
17	MIMAT0001537	mmu-miR-429	--	--	--	--	0.9436	0.0023	0.8458	0.0169	--	--	0.9521	0.0017	--	--	--	--
18	MIMAT0001632	mmu-miR-451	--	--	--	--	--	--	--	--	--	--	--	--	-0.4528	0.1836	--	--
19	MIMAT0003130	mmu-miR-486	-0.5761	0.1157	-0.3383	0.256	--	--	--	--	--	--	--	--	--	--	--	--
20	MIMAT0003151	mmu-miR-378	--	--	0.8314	0.0201	0.8075	0.026	--	--	--	--	--	--	--	--	--	--
21	MIMAT0003166	mmu-miR-546	--	--	--	--	--	--	--	--	--	--	--	--	--	--	0.541	0.1338
22	MIMAT0003169	mmu-miR-539	--	--	--	--	--	--	--	--	--	--	--	--	-0.5115	0.1498	--	--
23	MIMAT0003409	mmu-miR-467a	--	--	-0.3916	0.2213	--	--	--	--	--	--	--	--	--	--	--	--
24	MIMAT0003476	mmu-miR-669b	-0.8171	0.0236	--	--	--	--	--	--	--	--	--	--	--	--	--	--
25	MIMAT0003727	mmu-miR-374	--	--	--	--	--	--	--	--	--	--	--	--	-0.6045	0.1018	--	--
26	MIMAT0004324	mmu-miR-181d	--	--	--	--	--	--	--	--	--	--	--	--	-0.6793	0.0689	-0.5434	0.1326
27	MIMAT0004859	mmu-miR-193b	--	--	0.1018	0.4239	--	--	0.5207	0.1448	--	--	--	--	--	--	--	--
28	MIMAT0004869	mmu-miR-421	--	--	-0.5272	0.1412	--	--	--	--	--	--	--	--	--	--	-0.5781	0.1147
29	MIMAT0005293	mmu-miR-467e	-0.826	0.0214	-0.593	0.1074	--	--	--	--	--	--	--	--	--	--	--	--
30	MIMAT0005448	mmu-miR-467b	--	--	-0.5743	0.1166	--	--	--	--	--	--	--	--	--	--	--	--
31	MIMAT0005839	mmu-miR-669f	--	--	--	--	--	--	--	--	--	--	-0.5197	0.1453	--	--	-0.5197	0.1453
32	MIMAT0007873	mmu-miR-1896	0.9041	0.0067	0.8074	0.026	--	--	--	--	--	--	--	--	--	--	0.8248	0.0217
